# Supplementary material for: The Validity of a Smartphone-Based Application for Assessing Cognitive Function in the Elderly
Source: Diagnostics (Basel). 2025 Jan 3;15(1):92. doi: 10.3390/diagnostics15010092 (PMC11719899; doi:10.3390/diagnostics15010092)
Supplement: Supplementary file 1 [file diagnostics-15-00092-s001.zip]

Archive with 1 entries (1 files):
- diagnostics-3359754-supplementary.pdf
